# Supplementary material for: State Spending Growth Benchmarks and Hospital Revenue, Hospital Prices, and Premiums
Source: JAMA Netw Open. 2026 Feb 20;9(2):e2558283. doi: 10.1001/jamanetworkopen.2025.58283 (PMC12924095; doi:10.1001/jamanetworkopen.2025.58283)
Supplement: Supplement 2. — eTable 13. Event-Study Estimates for Inpatient Hospital Revenue per Discharge eTable 14. Event-Study Estimates for Outpatient Hospital Revenue per Discharge Equivalent eTable 15. Event-Study Estimates for Inpatient Hospital Price eTable 16. Event-Study Estimates for Outpatient Hospital Price eTable 17. Event-Study Estimates for Individual Market Premium eTable 18. Event-Study Estimates for Small Group Premium eReferences [file jamanetwopen-e2558283-s002.xlsx]

## Sheet: Table of Contents
	Table of Contents
	eTable 13. Event-study estimates for inpatient hospital revenue per discharge
	eTable 14. Event-study estimates for outpatient hospital revenue per discharge equivalent
	eTable 15. Event-study estimates for inpatient hospital price
	eTable 16. Event-study estimates for outpatient hospital price
	eTable 17. Event-study estimates for individual market premiums
	eTable 18. Event-study estimates for small group premiums

## Sheet: eTable 13
eTable 13. Event-Study Estimates for Inpatient Hospital Revenue Per Discharge
	State	Years Relative to Intervention	Estimate	Lower	Upper
	Vermont	-3	-148	-1890	1456
	Vermont	-2	-47	-2008	1786
	Vermont	0	-362	-1173	480
	Vermont	1	-832	-2522	357
	Vermont	2	-2602	-8895	3798
	Vermont	3	-2085	-11575	10262
	Vermont	4	2749	-3183	12492
	Vermont	5	3035	-2522	10491
	Delaware	-3	357	-1640	2438
	Delaware	-2	399	-1080	1659
	Delaware	0	776	-504	2729
	Delaware	1	89	-3819	5992
	Delaware	2	725	-3023	6759
	Delaware	3	2256	-3241	9207
	Delaware	4	2951	-5053	12899
	Rhode Island	-3	2389	-895	7295
	Rhode Island	-2	-14	-713	671
	Rhode Island	0	-224	-2729	3352
	Rhode Island	1	-2394	-5837	941
	Rhode Island	2	-2505	-4852	67
	Rhode Island	3	-1399	-6704	4340
	Rhode Island	4	-1267	-4131	1744
	Connecticut	-3	-38	-7443	9579
	Connecticut	-2	514	-6663	9516
	Connecticut	0	-1919	-16715	12274
	Connecticut	1	-214	-15655	16187
	Connecticut	2	2228	-9295	16273
	Oregon	-3	-4932	-24624	5297
	Oregon	-2	-3453	-21880	6971
	Oregon	0	-11840	-43676	1386
	Oregon	1	-3766	-21958	7330
	Oregon	2	-7120	-34814	4400
	Washington	-3	1379	-6010	9781
	Washington	-2	994	-6769	11536
	Washington	0	1164	-7292	10841
	Washington	1	252	-9373	9465
	New Jersey	-3	-3568	-14142	4178
	New Jersey	-2	-5782	-15086	1195
	New Jersey	0	-2422	-8696	2817
	Overall	-3	-1484	-6715	2597
	Overall	-2	-1960	-6660	2307
	Overall	0	-2879	-10066	1945
	Overall	1	-1147	-7622	3934
	Overall	2	-3096	-15674	3621
	Overall	3	-544	-5056	5007
	Overall	4	1513	-2239	6368
	Overall	5	3035	-2522	10491

## Sheet: eTable 14
eTable 14. Event-Study Estimates for Outpatient Hospital Revenue Per Discharge Equivalent
	State	Years Relative to Intervention	Estimate	Lower	Upper
	Vermont	-3	-268	-4063	2771
	Vermont	-2	-238	-4422	3164
	Vermont	0	-678	-2319	955
	Vermont	1	-2190	-4976	-287
	Vermont	2	-6841	-17036	3153
	Vermont	3	-1767	-18689	18689
	Vermont	4	6711	-3163	20413
	Vermont	5	7771	-2120	20538
	Delaware	-3	531	-1944	3664
	Delaware	-2	143	-1840	2204
	Delaware	0	-1345	-6658	1976
	Delaware	1	488	-3961	5563
	Delaware	2	-4675	-17878	4105
	Delaware	3	4106	-4146	12895
	Delaware	4	294	-10365	10882
	Rhode Island	-3	-1367	-5525	2617
	Rhode Island	-2	66	-1780	2481
	Rhode Island	0	-1505	-6402	1887
	Rhode Island	1	-253	-7704	4388
	Rhode Island	2	-2814	-9447	1314
	Rhode Island	3	-2284	-10965	6962
	Rhode Island	4	-1957	-7142	2644
	Connecticut	-3	585	-3715	4973
	Connecticut	-2	238	-4072	4407
	Connecticut	0	1176	-7642	10739
	Connecticut	1	1193	-6376	9139
	Connecticut	2	-167	-7786	7240
	Oregon	-3	-1394	-6445	2534
	Oregon	-2	-295	-4731	3313
	Oregon	0	1105	-1639	3856
	Oregon	1	-2248	-11031	3792
	Oregon	2	-713	-10278	6957
	Washington	-3	95	-4958	5149
	Washington	-2	-755	-5403	3680
	Washington	0	891	-3654	5133
	Washington	1	567	-4571	5582
	New Jersey	-3	1158	-2437	4678
	New Jersey	-2	-243	-2177	2106
	New Jersey	0	922	-1065	3262
	Overall	-3	12	-2050	2010
	Overall	-2	-334	-2252	1469
	Overall	0	702	-1227	2616
	Overall	1	-371	-3715	2625
	Overall	2	-1880	-6840	2505
	Overall	3	-370	-8558	8815
	Overall	4	2242	-3318	8977
	Overall	5	7771	-2120	20538

## Sheet: eTable 15
eTable 15. Event-Study Estimates for Inpatient Hospital Price
	State	Years Relative to Intervention	Estimate	Lower	Upper
	Vermont	-2	481	-951	1815
	Vermont	0	-210	-2179	1810
	Vermont	1	1444	-1464	3967
	Vermont	2	-216	-5465	4590
	Vermont	3	-2192	-6994	2176
	Vermont	4	1648	-3012	5985
	Delaware	-3	-3037	-12342	8623
	Delaware	-2	-1174	-8045	8014
	Delaware	0	1602	-3781	9425
	Delaware	1	3827	-4933	12630
	Delaware	2	4609	-3929	13907
	Delaware	3	6606	-1965	16029
	Rhode Island	-3	1319	-5096	6129
	Rhode Island	-2	-1480	-9132	3204
	Rhode Island	0	-47	-2573	3447
	Rhode Island	1	855	-2794	4683
	Rhode Island	2	634	-4172	5243
	Rhode Island	3	495	-7431	6466
	Connecticut	-3	-410	-5952	5673
	Connecticut	-2	222	-4677	5701
	Connecticut	0	-1616	-8602	5361
	Connecticut	1	-1034	-9037	7830
	Oregon	-3	-1244	-3463	1100
	Oregon	-2	-364	-2533	2109
	Oregon	0	780	-2022	4043
	Oregon	1	-103	-2696	2422
	Washington	-3	3635	-1749	9326
	Washington	-2	-3777	-9672	1337
	Washington	0	-1518	-9812	6579
	Overall	-3	203	-2007	2542
	Overall	-2	-982	-2810	717
	Overall	0	-142	-2529	2212
	Overall	1	397	-1683	2423
	Overall	2	760	-3188	4577
	Overall	3	-328	-4437	3579
	Overall	4	1648	-3012	5985

## Sheet: eTable 16
eTable 16. Event-Study Estimates for Outpatient Hospital Price
	State	Years Relative to Intervention	Estimate	Lower	Upper
	Vermont	-2	9	-7	27
	Vermont	0	-19	-52	16
	Vermont	1	-41	-93	24
	Vermont	2	-3	-71	79
	Vermont	3	-19	-77	47
	Vermont	4	40	-9	87
	Delaware	-3	-4	-58	46
	Delaware	-2	24	-25	73
	Delaware	0	10	-20	42
	Delaware	1	41	-8	84
	Delaware	2	7	-50	59
	Delaware	3	36	-29	99
	Rhode Island	-3	-1	-25	22
	Rhode Island	-2	3	-10	14
	Rhode Island	0	-17	-44	11
	Rhode Island	1	-96	-147	-53
	Rhode Island	2	-67	-111	-20
	Rhode Island	3	-108	-144	-57
	Connecticut	-3	1	-31	30
	Connecticut	-2	-2	-30	23
	Connecticut	0	15	-21	53
	Connecticut	1	12	-38	55
	Oregon	-3	-35	-84	14
	Oregon	-2	-37	-84	11
	Oregon	0	-13	-51	20
	Oregon	1	14	-40	61
	Washington	-3	15	-47	84
	Washington	-2	-15	-80	40
	Washington	0	17	-24	67
	Overall	-3	-7	-40	29
	Overall	-2	-15	-43	10
	Overall	0	1	-20	23
	Overall	1	-5	-37	25
	Overall	2	-14	-62	42
	Overall	3	-29	-72	20
	Overall	4	40	-9	87

## Sheet: eTable 17
eTable 17. Event-Study Estimates for Individual Market Premiums
	State	Years Relative to Intervention	Estimate	Lower	Upper
	Delaware	-3	3	-15	19
	Delaware	-2	-2	-18	13
	Delaware	0	4	-26	27
	Delaware	1	-77	-130	-35
	Delaware	2	-51	-105	-12
	Delaware	3	-38	-126	16
	Delaware	4	-60	-176	6
	Delaware	5	-47	-196	48
	Delaware	6	-86	-299	20
	Rhode Island	-3	12	-18	68
	Rhode Island	-2	-5	-33	41
	Rhode Island	0	9	-23	61
	Rhode Island	1	11	-27	69
	Rhode Island	2	16	-28	90
	Rhode Island	3	4	-53	80
	Rhode Island	4	8	-47	82
	Rhode Island	5	11	-45	99
	Rhode Island	6	14	-36	105
	Connecticut	-3	0	-17	27
	Connecticut	-2	0	-17	21
	Connecticut	0	-2	-34	34
	Connecticut	1	7	-20	35
	Connecticut	2	45	2	83
	Connecticut	3	48	-32	106
	Connecticut	4	67	-38	135
	Oregon	-3	-3	-16	9
	Oregon	-2	-2	-12	8
	Oregon	0	3	-5	11
	Oregon	1	1	-10	11
	Oregon	2	4	-9	16
	Oregon	3	23	0	45
	Oregon	4	35	11	59
	Washington	-3	14	1	27
	Washington	-2	-2	-7	4
	Washington	0	11	5	17
	Washington	1	35	24	49
	Washington	2	40	26	57
	Washington	3	71	55	90
	New Jersey	-3	-1	-8	5
	New Jersey	-2	-2	-7	3
	New Jersey	0	-27	-51	-8
	New Jersey	1	-45	-92	-8
	New Jersey	2	-109	-193	-46
	California	-3	8	-28	47
	California	-2	4	-31	35
	California	0	16	-22	55
	Overall	-3	6	-8	20
	Overall	-2	0	-12	11
	Overall	0	5	-8	19
	Overall	1	3	-11	14
	Overall	2	-3	-26	15
	Overall	3	43	27	57
	Overall	4	32	7	55
	Overall	5	-11	-87	63
	Overall	6	-23	-128	58

## Sheet: eTable 18
eTable 18. Event-Study Estimates For Small Group Premiums
	State	Years Relative to Intervention	Estimate	Lower	Upper
	Delaware	-3	0	-12	18
	Delaware	-2	0	-7	8
	Delaware	0	6	-12	21
	Delaware	1	-4	-50	24
	Delaware	2	-13	-63	15
	Delaware	3	-2	-76	34
	Delaware	4	-6	-76	36
	Delaware	5	-30	-111	24
	Rhode Island	-3	3	-11	19
	Rhode Island	-2	1	-8	12
	Rhode Island	0	15	7	22
	Rhode Island	1	-10	-23	4
	Rhode Island	2	-5	-24	13
	Rhode Island	3	-4	-36	18
	Rhode Island	4	-8	-51	22
	Rhode Island	5	-31	-93	16
	Connecticut	-3	-2	-30	37
	Connecticut	-2	3	-19	40
	Connecticut	0	-22	-51	19
	Connecticut	1	-54	-103	13
	Connecticut	2	-94	-157	2
	Connecticut	3	-116	-203	2
	Oregon	-3	-2	-12	7
	Oregon	-2	-3	-13	4
	Oregon	0	5	-3	12
	Oregon	1	-19	-31	-8
	Oregon	2	-25	-43	-9
	Oregon	3	-18	-48	12
	Washington	-3	-3	-9	5
	Washington	-2	-2	-5	2
	Washington	0	3	-9	14
	Washington	1	-13	-34	9
	Washington	2	-3	-31	18
	New Jersey	-3	-19	-62	6
	New Jersey	-2	-8	-21	6
	New Jersey	0	69	40	92
	New Jersey	1	154	125	192
	Overall	-3	-5	-14	2
	Overall	-2	-3	-7	2
	Overall	0	15	6	24
	Overall	1	14	-3	31
	Overall	2	-20	-38	-4
	Overall	3	-31	-61	-2
	Overall	4	-7	-46	20
	Overall	5	-31	-80	6
